# Supplementary material for: Modulation of Transcription Profile Induced by Antiproliferative Thiosemicarbazone Metal Complexes in U937 Cancer Cells
Source: Pharmaceutics. 2023 Apr 24;15(5):1325. doi: 10.3390/pharmaceutics15051325 (PMC10220753; doi:10.3390/pharmaceutics15051325)
Supplement: Supplementary file 1 [file pharmaceutics-15-01325-s001.zip]

Archive with 1 entries (1 files):
- pharmaceutics-2291386-supplementary.pdf
